# Supplementary material for: First In Vivo Insights on the Effects of Tempol-Methoxycinnamate, a New UV Filter, as Alternative to Octyl Methoxycinnamate, on Zebrafish Early Development
Source: Int J Mol Sci. 2023 Apr 5;24(7):6767. doi: 10.3390/ijms24076767 (PMC10094805; doi:10.3390/ijms24076767)
Supplement: Supplementary file 1 [file ijms-24-06767-s001.zip]

Archive with 1 entries (1 files):
- ijms-2277177-supplementary.pdf
